# Supplementary material for: Metabolic patterns associated with the seasonal rhythm of seed survival after dehydration in germinated seeds of Schismus arabicus
Source: BMC Plant Biol. 2015 Feb 5;15:37. doi: 10.1186/s12870-015-0421-9 (PMC4330942; doi:10.1186/s12870-015-0421-9)
Supplement: Additional file 2: — Network properties. Listed are network properties, corresponding to the networks in Figure 4 and Additional file 9, used to determine the significant edges shown in the networks. [file 12870_2015_421_MOESM2_ESM.xlsx]

## Sheet: Additional file 10
Additional file 2. Network properties. Listed are network properties, corresponding to the networks in Figure 4 and Additional file 9, used to determine the significant edges shown in the networks.
Network	number of nodes	number of edges	degree	density	clustering coefficient	diameter
dry seed network	77	435	11.2987	0.148667	0.544539	8
germinated seed network	77	375	9.74026	0.128161	0.474086	5
deyhdrated seed network	81	486	12	0.15	0.723779	6
seedling dehydration network - primary and secondary metabolism	108	814	15.0741	0.140879	0.66904	6
