# Supplementary material for: Metabolic patterns associated with the seasonal rhythm of seed survival after dehydration in germinated seeds of Schismus arabicus
Source: BMC Plant Biol. 2015 Feb 5;15:37. doi: 10.1186/s12870-015-0421-9 (PMC4330942; doi:10.1186/s12870-015-0421-9)
Supplement: Additional file 4: — Metabolite loading of dry seeds (DRY), germinated seeds (GER) and dehydrated seeds (DH) in PCA plot (Figure 3 ). The loading value of first three principal components are shown. [file 12870_2015_421_MOESM4_ESM.xlsx]

## Sheet: Additional file 9
Additional file 8. Metabolite loading of dry seeds (DRY), germinated seeds (GER) and dehydrated seeds (DH) in PCA plot (Figure 3). The loading value of first three principal components are shown.
DRY	PC1 loading	PC2 loading	PC3loading		GER	PC1 loading	PC2 loading	PC3loading		DH	PC1 loading	PC2 loading	PC3loading		DH	PC1 loading	PC2 loading	PC3loading
Ile	0.03981	-0.06089	0.02529		Ile	0.98476	-3.63797	2.63269		Ile	0.09312	-1.49945	-2.20026		SH	2.64293	0.83232	-0.25384
Val	0.00887	-0.00944	-0.0426		Val	0.17923	-0.17722	0.37117		Val	-0.22554	-0.85564	2.08469		Ferulate	0.91516	-2.35834	-0.4576
Leu	0.01439	-0.01955	-0.04936		Leu	0.44349	-0.25902	0.17275		Leu	-0.64528	-2.94033	5.02459		SM	0.03609	0.2443	0.66852
Gly	0.0043	-0.09654	0.05399		Gly	0.21115	-0.22383	0.41153		Gly	-0.04214	-0.69719	0.18439		Phe	0.78351	-0.48628	0.11929
Ala	0.01593	-0.05375	0.15563		Ala	0.17705	-0.71633	-0.19049		Ala	0.02197	-1.17564	-0.70684		Phe [Fr]	0.52167	-0.43653	-0.43013
Ser	-0.00096	-0.05393	0.02095		Ser	0.0862	-0.1013	0.13109		Ser	-0.45167	-0.94501	3.25834		Tyr	0.45283	-0.38317	0.1925
Thr	0.0069	-0.02415	0.00377		Thr	0.01417	-1.89473	-0.3067		Thr	-0.28997	-0.64001	2.12073		[Trp-NH3]+	1.48799	0.26936	-0.33603
Asp	0.07855	-0.09288	0.12213		Asp	0.02035	-0.20818	0.03328		Asp	0.06252	-0.43658	-0.40209		Trp	0.95246	-0.16547	-0.06522
Gln	1e-05	-0.02215	0.12209		Gln	0.13155	-0.74408	0.35802		Gln	-8.64927	-0.33179	-0.71066		Trp [Fr]	1.29292	0.09138	-0.10443
PyroGlu	0.01507	-0.03257	0.06849		PyroGlu	0.05471	-1.80027	-0.33337		PyroGlu	-0.01149	-0.39716	-0.00366		SG	3.51942	2.49935	-2.20528
Pro	0.0784	-0.1998	0.1836		Pro	0.18046	-1.04365	0.29648		Pro	0.01462	-1.76216	-0.83288		PH	-0.88677	0.93034	-1.30889
Glu	0.00077	0.02628	-0.57296		Glu	0.5028	1.34523	0.07284		Glu	-0.48589	-0.32726	2.94941		POG	-0.11848	0.37695	0.11386
Phe	0.02626	-0.05176	0.0041		Phe	0.30585	-0.33355	0.43355		Phe	-0.21382	-1.69277	1.32996		MG	0.31091	0.69027	0.7459
Asn	-0.64579	0.16421	-7.27476		Asn	0.24533	0.81284	0.29116		Asn	-0.17831	-1.00746	1.83513		AP	-0.14115	0.49413	0.3501
Tyr	0.0148	-0.01542	-0.03725		Tyr	0.21852	-0.24714	-0.07843		Tyr	-0.15447	-3.39934	1.49571		KH	-1.22277	1.11944	-1.81956
GABA	0.06067	-0.10031	-0.06973		GABA	0.09178	-0.08564	-0.33086		GABA	-0.15992	-2.3547	0.60977		KOROG	0.00131	0.48402	0.47765
Glucopyranose	-0.00422	-0.018	0.08641		Glucopyranose	0.07179	-0.0553	-0.06907		Glucopyranose	-0.08007	-2.28655	0.16972		KORGOR	0.19172	0.85457	1.20822
Lyxose	0.11704	-0.22923	0.07162		Lyxose	0.02543	-0.31341	0.14867		Lyxose	-0.0082	-0.17767	0.00201		AOG	-1.08023	1.71141	-2.37131
Fructose MP	-0.14238	-0.1567	-0.02967		Fructose MP	6.17796	-0.02743	-2.47425		Fructose MP	-0.03412	-4.80138	-1.72894		AHC	-0.09924	0.87145	0.64741
Fructose BP	-0.12537	-0.16599	0.06296		Fructose BP	5.43792	-0.23338	-1.75922		Fructose BP	-0.03969	-4.86068	-1.71346		QGR	-0.42271	0.68314	-0.2338
Ribose	0.0951	-0.12296	0.00335		Ribose	0.14478	-0.7605	0.02017		Ribose	-0.02111	-0.02637	-0.19332		QOROG	-0.14693	0.33588	0.21497
Glucose	-0.02954	-0.05569	-0.00021		Glucose	1.76509	-4.07872	3.09377		Glucose	-0.02981	-1.55147	-0.47063		QORGOR	0.2796	0.3872	0.91397
Galactose	-0.0243	-0.05562	0.05839		Galactose	1.42027	-3.3028	2.4622		Galactose	-0.03361	-1.58634	-0.47335		Q [Fr]	-0.14115	0.49413	0.3501
Sucrose	0.07582	-0.12117	0.23447		Sucrose	0.07718	0.34787	0.14354		Sucrose	-0.01384	-0.28837	0.01367		MOR	-0.16588	0.26471	-0.00962
Glc-1,6-AH	-0.00338	-0.0404	0.13553		Glc-1,6-AH	0.00646	-0.46469	0.0615		Glc-1,6-AH	-0.02649	-0.61592	0.17777		OMD	0.13284	0.20309	0.74669
Raffinose	1.41241	-1.66537	2.53191		Raffinose	-0.00395	-0.12001	-0.06274		Raffinose	0.00235	-0.54909	0.14014		Rutin	-0.16488	0.55624	0.15263
Galactinol	0.08502	-0.09141	0.16127		Galactinol	-0.02954	0.17461	-0.55901		Galactinol	0.00295	-0.00107	-0.0741		IHR	0.11473	0.20622	0.52448
Myo-inositol	0.04514	-0.06903	0.11758		Myo-inositol	0.47374	0.31603	0.4596		Myo-inositol	-0.04864	-1.5366	-0.3479		TMO	-1.10982	0.49061	-0.87963
Myo-inositol-P	0.01339	-0.06491	0.28731		Myo-inositol-P	0.3964	-0.37391	0.71197		Myo-inositol-P	0.01433	0.07615	0.40638		FQ	0.90628	-2.38796	-0.79787
Glycerol-3-P	0.18322	-0.28113	0.52689		Glycerol-3-P	0.01403	0.1049	-0.03687		Glycerol-3-P	0.008	-0.00326	0.08952		DAH	-0.29252	-0.2878	-0.53104
GPG	0.25744	-0.2523	0.33343		GPG	0.00133	-0.16999	-0.17872		GPG	-0.00777	-0.39377	0.1907		VH	-0.1631	-1.77632	-2.95517
Glycerol-2-P	0.08964	-0.12632	0.2481		Glycerol-2-P	0.00406	-0.19713	-0.10323		Glycerol-2-P	0.00208	-0.02442	0.10443
Hexitol	0.12814	-0.14953	0.05806		Hexitol	-0.00738	-0.1195	-0.03003		Hexitol	-0.04853	-0.33718	0.5384
Benzoate	0.01083	-0.08814	0.27758		Benzoate	-0.02056	-0.75109	-0.20527		Benzoate	-0.05941	0.04804	0.02558
Isocitrate	4.74144	-6.81578	-1.74828		Isocitrate	-0.01981	0.16656	-0.5597		Isocitrate	0.00107	-0.20155	-0.02539
Lactate	-0.23726	-0.53694	0.37833		Lactate	-0.05198	-0.22525	-0.33798		Lactate	-0.01989	0.01616	-0.02234
Glycolate	-0.30661	0.3325	-0.7218		Glycolate	0.00765	-0.16137	-0.00685		Glycolate	-0.03393	-0.00809	0.51077
Carbonate	-0.00045	-0.18653	0.29496		Carbonate	-0.01789	-0.26095	-0.16476		Carbonate	0.0314	0.01829	-0.16673
PME	0.04578	0.01108	-0.12144		PME	2.31025	2.75016	4.68564		PME	-0.01945	-0.21095	-0.05275
phosphorate	0.06512	-0.0756	0.16504		phosphorate	0.13115	0.14608	0.07071		phosphorate	-0.0016	-0.15904	0.13093
Threonate	0.02375	-0.1085	0.18437		Threonate	0.13323	-0.32966	-0.14659		Threonate	0.00086	-0.62003	-0.05225
Lyxonate	0.07795	-0.05901	0.07059		Lyxonate	-0.00691	-0.29998	-0.03294		Lyxonate	-0.00119	-0.06304	0.01154
Azelaate	-0.00131	-0.05094	0.31592		Azelaate	-0.00614	-0.16482	0.02458		Azelaate	-0.0587	-0.27185	-0.01474
Citrate	0.10033	0.04444	0.14		Citrate	0.39735	0.51287	0.84202		Citrate	0.01245	-0.88934	-0.10225
Benzoate-DH	0.36502	-0.54702	0.6062		Benzoate-DH	-0.00924	-0.15581	-0.12623		Benzoate-DH	-0.01042	-0.08803	-0.03581
Gulonate	0.09929	-0.00525	-0.05941		Gulonate	0.00363	-0.05421	-0.00343		Gulonate	-0.01705	0.05215	0.31264
Gluconate	0.04417	-0.5103	0.23414		Gluconate	0.01252	-0.23594	0.04726		Gluconate	0.00673	-0.20579	-0.02915
Aconitate	0.15238	-0.15205	0.25615		Aconitate	0.00389	-0.2097	0.13003		Aconitate	-0.01422	-0.43584	-0.028
Ribonate	0.11025	-0.10088	0.09063		Ribonate	-0.00147	-0.20378	-0.0719		Ribonate	-0.00131	0.05191	0.11816
Glutarate	-0.03842	-0.08371	0.10749		Glutarate	0.9934	0.95276	2.96022		Glutarate	-0.01126	-0.23239	-0.17714
Tartarate	-6.92142	-5.21242	0.35325		Tartarate	-0.01051	-0.03352	-0.19498		Tartarate	-0.01667	-0.19453	-0.01898
Malate	-0.07424	-0.20227	0.01515		Malate	0.61089	0.33709	0.52185		Malate	-0.02294	-1.15432	-0.30906
Succinate	0.07642	-0.05793	0.08886		Succinate	0.15154	-0.50226	0.28959		Succinate	-0.01478	-0.37261	-0.02997
Fumarate	0.06669	-0.10822	0.21366		Fumarate	0.05874	-0.46027	0.1272		Fumarate	-0.02254	-0.25401	-0.11435
Itaconate	0.01726	-0.14412	0.29527		Itaconate	-0.02678	-3.75708	-1.70738		Itaconate	-0.19151	-0.28648	0.35711
Erythronate	0.07894	-0.06844	0.18874		Erythronate	0.02469	-0.32166	0.05605		Erythronate	-0.00221	-0.28784	0.1136
Nonanoate	-0.09046	-0.07462	0.22715		Nonanoate	-0.00069	-0.15847	-0.03678		Nonanoate	-0.01034	0.04686	-0.01093
Ferulate	0.01179	-0.08487	0.23844		Ferulate	0.01623	-0.16749	-0.01464		Ferulate	0.01693	-0.16064	0.28916
Caffeate	0.67865	-1.54029	2.84051		Caffeate	0.02186	-0.15886	-0.10269		Caffeate	-0.04147	-0.20716	-0.04305
Sinapate	-0.01659	-0.05851	-0.00638		Sinapate	4e-05	-0.12363	-0.06702		Sinapate	-0.01049	-1.00166	0.13849
mannose	0.03321	-0.0428	0.1361		mannose	0.13546	-1.26344	0.27045		mannose	0.0026	-0.46146	-0.03064
Decanoate	-0.05237	-0.11127	0.26552		Decanoate	-0.02856	-0.43925	-0.39824		Decanoate	-0.03751	0.14119	-0.16126
Hexadecanoate	-0.06365	-0.05631	0.17765		Hexadecanoate	-0.00204	-0.07147	-0.04875		Hexadecanoate	0.00416	-0.05733	-0.12722
Heptadecanoate	-0.04167	-0.07396	0.13429		Heptadecanoate	-0.00583	-0.3281	-0.31091		Heptadecanoate	0.01321	-0.13409	-0.16121
Ethanolamine	0.0649	-0.10481	0.06694		Ethanolamine	0.79906	0.99469	2.32443		Ethanolamine	0.02334	0.30601	-0.0315
Butyro-1.4-L	0.11013	-0.26623	0.18005		Butyro-1.4-L	-0.02781	-0.37209	-0.65746		Butyro-1.4-L	-0.05869	-0.22628	0.4591
DEG	-0.06144	-0.01707	0.11584		DEG	-0.003	-0.07829	-0.20722		DEG	-0.00863	-0.03827	0.00477
Putrescine	0.28325	-0.69202	-0.47846		Putrescine	0.47177	0.26896	-0.26684		Putrescine	-0.09024	-0.6577	0.68726
Nicotinate	0.04489	-0.09205	0.286		Nicotinate	0.00774	-0.12999	-0.11933		Nicotinate	0.00429	-0.04137	0.00957
Octadecan	-0.06255	-0.08493	0.19743		Octadecan	0.0004	-0.13973	-0.08459		Octadecan	0.00274	-0.10484	-0.02395
Lumichrome	-0.04677	-0.14084	0.11585		Lumichrome	0.01256	0.05705	-0.02374		Lumichrome	0.00439	-0.00027	0.00429
Uracil	0.00366	-0.08098	0.18526		Uracil	-0.03047	-0.36766	-0.18656		Uracil	-0.02604	-0.09807	-0.09921
A145998-101	-0.04225	-0.30982	0.34143		A145998-101	-0.00895	-0.20395	-0.22856		A145998-101	0.04291	-0.06314	-0.07029
A203010-101	0.02372	-0.09065	-0.01872		A203010-101	-0.02123	-0.22931	-0.07964		A203010-101	-0.03026	-0.29405	-0.1439
A237001-101	0.19747	-0.23814	0.21897		A237001-101	-0.0054	-0.08422	0.03973		A237001-101	0.00544	-0.10508	0.10447
