# Supplementary material for: Metabolic patterns associated with the seasonal rhythm of seed survival after dehydration in germinated seeds of Schismus arabicus
Source: BMC Plant Biol. 2015 Feb 5;15:37. doi: 10.1186/s12870-015-0421-9 (PMC4330942; doi:10.1186/s12870-015-0421-9)
Supplement: Additional file 5: — t-test (p=0.05) of detected metabolites in different developmental stages and with seasonal effect. Values following each metabolite are p value, −log10(−p) and false discovery rate (FDR) of each compared group which are germinated seed compared with dry seeds (GER&DRY), dehydrated seeds compared with germinated seeds (DH&GER), and their respective fold changes under seasonal effect represented by the ratio between winter and summer during germination (WIN&SUM GER) and dehydration (WIN&SUM DH). [file 12870_2015_421_MOESM5_ESM.xlsx]

## Sheet: Additional file 8
Additional file 9. t-test (p=0.05) of detected metabolites in different developmental stages and with seasonal effect. Values following each metabolite are p value, −log10(−p) and false discovery rate (FDR) of each compared group which are germinated seed compared with dry seeds (GER&DRY), dehydrated seeds compared with germinated seeds (DH&GER), and their respective fold changes under seasonal e…
GER&DRY	p.value	-LOG10(-P)	FDR		DH&GER	p.value	-LOG10(-P)	FDR		WIN&SUM DRY	p.value	-LOG10(-P)	FDR		WIN&SUM GER	p.value	-LOG10(-P)	FDR		WIN&SUM DH	p.value	-LOG10(-P)	FDR
Isocitrate	2.4032e-34	33.619	1.8024e-32		16:00:00	5.862e-33	32.232	4.3965e-31		Gulonate	0.00035869	3.4453	0.026902		Carbonate	7.9508e-07	6.0996	3.8483e-05		SG	2.22e-15	14.654	2.35e-13
Benzoate-DH	4.3415e-32	31.362	1.6281e-30		Octadecan	1.1561e-25	24.937	4.3353e-24		Lyxonate	0.011544	1.9376	0.43291		Lactate	1.0262e-06	5.9888	3.8483e-05		Myo-inositol	1.58e-14	13.8	6.44e-13
Caffeate	5.156e-31	30.288	1.289e-29		Nicotinate	5.061e-23	22.296	1.2653e-21		Ribonate	0.025785	1.5886	0.64461		Galactose	4.4277e-06	5.3538	0.00011069		[Trp-NH3]+	1.82e-14	13.739	6.44e-13
Hexitol	3.0141e-30	29.521	5.6514e-29		Threonate	2.9562e-19	18.529	5.5429e-18		A203010-101	0.039517	1.4032	0.70699		Fructose BP	1.5148e-05	4.8197	0.00023273		Trp [Fr2]	2.66e-11	10.574	7.06e-10
Raffinose	1.5109e-28	27.821	2.2663e-27		Tyr	1.3659e-18	17.865	2.0488e-17							Benzoate-DH	1.5515e-05	4.8092	0.00023273		Trp [Fr1]	4.35e-11	10.362	9.22e-10
GPG	4.0926e-28	27.388	5.1157e-27		A145998-101	5.8569e-17	16.232	7.3211e-16							Nicotinate	2.2014e-05	4.6573	0.00023834		SH	3.46e-10	9.4604	5.77e-09
Lyxose	3.4251e-26	25.465	3.6697e-25		Ferulate	7.0982e-17	16.149	7.6052e-16							Glucose	2.2245e-05	4.6528	0.00023834		Sucrose	3.81e-10	9.4189	5.77e-09
A237001-101	2.4606e-25	24.609	2.3068e-24		Lactate	2.1941e-14	13.659	1.9364e-13							Glycerol-2-P	4.3031e-05	4.3662	0.00040342		KH	3.87e-09	8.4123	5.13e-08
Glycerol-3-P	2.3674e-22	21.626	1.9728e-21		A237001-101	2.3237e-14	13.634	1.9364e-13							Fructose MP	0.00010734	3.9692	0.00089452		Malate	4.51e-09	8.3456	5.31e-08
Aconitate	4.7743e-22	21.321	3.5807e-21		Raffinose	2.6048e-14	13.584	1.9536e-13							Galactinol	0.00020394	3.6905	0.0014789		Glucopyranose	1.23e-08	7.9102	1.3e-07
Gly	3.3698e-21	20.472	2.2976e-20		Gly	3.325e-14	13.478	2.267e-13							Glycolate	0.0002169	3.6637	0.0014789		Phe [Fr1]	1.65e-08	7.7837	1.59e-07
Ribonate	3.9308e-20	19.406	2.4567e-19		Succinate	4.1064e-14	13.387	2.5665e-13							DEG	0.00025782	3.5887	0.0016114		TMO	2.38e-08	7.6235	2.1e-07
Gulonate	6.6459e-20	19.177	3.8342e-19		Glucopyranose	2.1778e-13	12.662	1.2564e-12							Tartarate	0.0002934	3.5325	0.0016927		Tyr	2.42e-07	6.6157	1.98e-06
Val	6.3542e-19	18.197	3.404e-18		17:00:00	3.7572e-13	12.425	2.0128e-12							A237001-101	0.00053675	3.2702	0.0028755		Aconitate	2.96e-07	6.5282	2.24e-06
Azelaate	4.0968e-18	17.388	2.0484e-17		Myo-inositol-P	3.0373e-12	11.518	1.5187e-11							Isocitrate	0.00085303	3.069	0.0042651		Pro	7.59e-07	6.1199	5.36e-06
Ser	7.7391e-17	16.111	3.4346e-16		Caffeate	6.3427e-12	11.198	2.9731e-11							Lumichrome	0.0010342	2.9854	0.0048479		Galactose	8.68e-07	6.0616	5.75e-06
Uracil	7.7852e-17	16.109	3.4346e-16		Ile	7.7521e-12	11.111	3.42e-11							Nonanoate	0.0011804	2.928	0.0052077		GPG	1.01e-06	5.9971	6.28e-06
16:00:00	1.2288e-15	14.911	5.1201e-15		Gulonate	2.3372e-11	10.631	9.7384e-11							Ribonate	0.0014475	2.8394	0.0060314		Glucose	1.75e-06	5.757	1.03e-05
Glc-1,6-AH	4.6463e-15	14.333	1.834e-14		Ethanolamine	8.3476e-11	10.078	3.2951e-10							16:00:00	0.0017693	2.7522	0.006984		Phe [Fr2]	2.24e-06	5.6502	1.25e-05
Myo-inositol-P	6.5441e-14	13.184	2.454e-13		PME	1.329e-10	9.8765	4.9837e-10							Glc-1,6-AH	0.0018834	2.7251	0.0070628		GABA	2.42e-06	5.6164	1.28e-05
Ile	8.0146e-14	13.096	2.8624e-13		Leu	1.5655e-10	9.8053	5.5912e-10							Asp	0.0024905	2.6037	0.0088945		Gly	3.42e-06	5.4654	1.73e-05
Ala	1.006e-13	12.997	3.4296e-13		DEG	4.0743e-10	9.3899	1.389e-09							Lyxonate	0.0039709	2.4011	0.013537		Citrate	3.74e-06	5.4275	1.8e-05
Tyr	2.1208e-13	12.673	6.9158e-13		Glutarate	5.4634e-10	9.2625	1.7816e-09							Ile	0.0062398	2.2048	0.018945		Glc-1,6-AH	4.26e-06	5.3708	1.96e-05
PyroGlu	3.1696e-13	12.499	9.7616e-13		Hexitol	8.4078e-10	9.0753	2.6274e-09							Sinapate	0.0063084	2.2001	0.018945		PH	4.47e-06	5.3499	1.97e-05
Glucopyranose	3.2539e-13	12.488	9.7616e-13		Glucose	2.1288e-09	8.6719	6.3865e-09							GPG	0.0063149	2.1996	0.018945		Tyr [Fr]	5.14e-06	5.2891	2.18e-05
Gluconate	2.9499e-12	11.53	8.5093e-12		Asp	2.6681e-09	8.5738	7.6964e-09							Ferulate	0.0074243	2.1293	0.021416		Succinate	5.45e-06	5.2634	2.22e-05
Ethanolamine	4.3078e-12	11.366	1.1966e-11		Ribonate	6.8863e-09	8.162	1.9079e-08							Ser	0.0085533	2.0679	0.023759		AOG	1.4e-05	4.8529	5.51e-05
Octadecan	6.5927e-12	11.181	1.7659e-11		Fumarate	7.1227e-09	8.1474	1.9079e-08							Gluconate	0.0089432	2.0485	0.023955		DAH	1.9e-05	4.7213	7.19e-05
Erythronate	4.8151e-11	10.317	1.2453e-10		Phe	1.0736e-08	7.9691	2.7767e-08							17:00:00	0.011404	1.9429	0.029494		QGR	2.4e-05	4.6202	8.76e-05
Phe	5.2621e-11	10.279	1.3155e-10		Galactose	6.1014e-08	7.2146	1.5253e-07							A203010-101	0.013617	1.8659	0.033966		MOR	5.89e-05	4.2295	0.00020828
PME	2.0581e-10	9.6865	4.9792e-10		Malate	6.3727e-08	7.1957	1.5418e-07							Glycerol-3-P	0.014039	1.8527	0.033966		Ala	7.85e-05	4.1053	0.00026833
Leu	2.5044e-10	9.6013	5.8265e-10		Azelaate	7.2096e-08	7.1421	1.6898e-07							Myo-inositol	0.01693	1.7713	0.039679		PyroGlu	8.44e-05	4.0735	0.0002797
Pro	2.5637e-10	9.5911	5.8265e-10		Sinapate	2.312e-07	6.636	5.2546e-07							Uracil	0.027404	1.5622	0.060592		Ferulate	9.59e-05	4.0181	0.00030813
Glucose	5.0224e-10	9.2991	1.1079e-09		PyroGlu	2.7169e-07	6.5659	5.9932e-07							Hexitol	0.027469	1.5612	0.060592		Ethanolamine	9.96e-05	4.0018	0.00031048
Lyxonate	6.7714e-10	9.1693	1.451e-09		Glycerol-3-P	4.6574e-07	6.3319	9.9801e-07							A145998-101	0.035576	1.4488	0.076234		FQ	0.00013307	3.8759	0.00040302
Thr	7.8574e-10	9.1047	1.637e-09		Benzoate-DH	5.6719e-07	6.2463	1.1816e-06							Aconitate	0.041798	1.3788	0.087078		Fructose MP	0.00014029	3.853	0.00040954
Glycerol-2-P	2.4318e-09	8.6141	4.9294e-09		Gluconate	1.4346e-06	5.8433	2.908e-06							Benzoate	0.043586	1.3607	0.08835		Raffinose	0.00014295	3.8448	0.00040954
Galactose	4.1267e-09	8.3844	8.1448e-09		Ser	2.8557e-06	5.5443	5.6363e-06							Raffinose	0.049414	1.3062	0.095905		Fructose BP	0.00016274	3.7885	0.00045396
Gln	1.0375e-08	7.984	1.9953e-08		Val	3.7126e-06	5.4303	7.1397e-06							Butyro-1.4-L	0.049871	1.3022	0.095905		Sinapate	0.00019403	3.7121	0.00052735
DEG	6.8954e-08	7.1614	1.2929e-07		Benzoate	6.0321e-06	5.2195	1.131e-05												MG	0.00037803	3.4225	0.0010018
A145998-101	2.1761e-07	6.6623	3.9807e-07		Lumichrome	6.2656e-06	5.203	1.1461e-05												Lyxose	0.00049493	3.3055	0.0012714
Glutarate	5.0473e-07	6.2969	9.013e-07		Gln	7.2418e-06	5.1402	1.2932e-05												Phe	0.00050378	3.2978	0.0012714
Asp	8.9699e-07	6.0472	1.5468e-06		Lyxose	1.398e-05	4.8545	2.4383e-05												QORGOR	0.00063151	3.1996	0.0015567
Glu	9.0745e-07	6.0422	1.5468e-06		A203010-101	1.7052e-05	4.7682	2.8943e-05												Putrescine	0.0016214	2.7901	0.003906
A203010-101	4.9955e-06	5.3014	8.3258e-06		Nonanoate	1.7366e-05	4.7603	2.8943e-05												Glutarate	0.0023428	2.6303	0.0055186
mannose	1.0301e-05	4.9871	1.6795e-05		Sucrose	2.9271e-05	4.5336	4.7436e-05												Rutin	0.0026592	2.5752	0.0061277
Ribose	5.2522e-05	4.2797	8.3812e-05		Uracil	2.9726e-05	4.5269	4.7436e-05												Asp	0.0036718	2.4351	0.0082811
Nicotinate	0.0001108	3.9555	0.00017312		GPG	4.7259e-05	4.3255	7.3843e-05												Leu	0.0054177	2.2662	0.011964
Ferulate	0.00014981	3.8245	0.00022929		Galactinol	5.3532e-05	4.2714	8.1937e-05												Gulonate	0.0061347	2.2122	0.013271
Lactate	0.00018956	3.7223	0.00028434		Lyxonate	0.00010232	3.99	0.00015348												mannose	0.0091446	2.0388	0.019386
Carbonate	0.00027553	3.5598	0.0004052		Ala	0.00017465	3.7578	0.00025684												A203010-101	0.0096181	2.0169	0.019991
Succinate	0.00058442	3.2333	0.00084292		Citrate	0.00023013	3.638	0.00033191												Erythronate	0.013595	1.8666	0.027712
Lumichrome	0.00062383	3.2049	0.00087728		GABA	0.00034428	3.4631	0.00048719												Ile	0.016651	1.7786	0.033302
Asn	0.00063164	3.1995	0.00087728		mannose	0.00048917	3.3105	0.0006794												AP	0.024596	1.6091	0.047403
Benzoate	0.0013946	2.8555	0.0019018		phosphorate	0.00061939	3.208	0.00084462												QDH [Fr]	0.024596	1.6091	0.047403
Citrate	0.0023994	2.6199	0.0032135		Fructose BP	0.0027432	2.5617	0.003674												Azelaate	0.028012	1.5527	0.053023
Fructose BP	0.0025523	2.5931	0.0033582		Fructose MP	0.0041338	2.3836	0.0054393												phosphorate	0.034705	1.4596	0.064538
Malate	0.0027709	2.5574	0.0035831		Glycolate	0.0068028	2.1673	0.0087967												Nicotinate	0.03654	1.4372	0.06678
Fructose MP	0.0034208	2.4659	0.0043484		Glc-1,6-AH	0.016891	1.7723	0.021471												Fumarate	0.038879	1.4103	0.06985
Fumarate	0.0046251	2.3349	0.0057813		Myo-inositol	0.01968	1.706	0.0246												Butyro-1.4-L	0.040839	1.3889	0.072149
Myo-inositol	0.0092898	2.032	0.011422		Putrescine	0.020448	1.6894	0.025141												Itaconate	0.043424	1.3623	0.075459
17:00:00	0.011658	1.9334	0.014102		Glycerol-2-P	0.029316	1.5329	0.035463
Tartarate	0.014356	1.843	0.017091		Tartarate	0.044165	1.3549	0.052577
Itaconate	0.021902	1.6595	0.025667
Sucrose	0.035441	1.4505	0.040893
