# Supplementary material for: Metabolic patterns associated with the seasonal rhythm of seed survival after dehydration in germinated seeds of Schismus arabicus
Source: BMC Plant Biol. 2015 Feb 5;15:37. doi: 10.1186/s12870-015-0421-9 (PMC4330942; doi:10.1186/s12870-015-0421-9)
Supplement: Additional file 7: — Fold changes of detected metabolites in different developmental stages and with seasonal effect. Value for each metabolite mean fold change (FC) of three replicates of each compared group which are germinated seed compared with dry seeds (GER&DRY), dehydrated seeds compared with germinated seeds (DH&GER), and their respective fold changes under seasonal effect represented by the ratio between winter and summer during germination (WIN&SUM GER) and dehydration (WIN&SUM DH). [file 12870_2015_421_MOESM7_ESM.xlsx]

## Sheet: Additional file 7
Additional file 10. Fold changes of detected metabolites in different developmental stages and with seasonal effect. Value for each metabolite mean fold change (FC) of three replicates of each compared group which are germinated seed compared with dry seeds (GER&DRY), dehydrated seeds compared with germinated seeds (DH&GER), and their respective fold changes under seasonal effect represented by t…
GER&DRY	FC		DH&GER	FC		WIN&SUM GER	FC		WIN&SUM DH	FC
Ile	13.2369		Ile	0.23266		Ile	0.477719		Ile	0.332013
Val	10.0188		Val	1.91565		Val	0.67365		Val	0.629642
Leu	8.66371		Leu	4.26994		Leu	0.414766		Leu	0.455964
Gly	4.55606		Gly	0.484719		Gly	0.692359		Gly	0.498476
Ala	8.70941		Ala	0.633033		Ala	0.795505		Ala	0.476723
Ser	6.62716		Ser	2.36329		Ser	0.951003		Ser	0.730822
Thr	18.5075		Thr	1.32683		Thr	1.07642		Thr	0.690926
Asp	1.80886		Asp	0.499714		Asp	1.19997		Asp	0.464312
Gln	5.84207		Gln	16.1456		Gln	0.710731		Gln	0.909216
PyroGlu	10.7907		PyroGlu	0.511956		PyroGlu	0.95448		PyroGlu	0.710322
Pro	6.8036		Pro	0.919046		Pro	0.523962		Pro	0.318492
Glu	5.23594		Glu	1.49529		Glu	1.13642		Glu	0.722154
Phe	6.21066		Phe	2.02222		Phe	0.530045		Phe	0.486968
Asn	0.711267		Asn	1.16984		Asn	2.18342		Asn	0.61542
Tyr	11.0322		Tyr	3.83662		Tyr	0.689437		Tyr	0.353305
GABA	1.26716		GABA	2.28889		GABA	0.929323		GABA	0.20194
Glucopyranose	4.97165		Glucopyranose	2.21406		Glucopyranose	0.611117		Glucopyranose	0.33948
Lyxose	0.353811		Lyxose	1.68643		Lyxose	0.655794		Lyxose	0.740223
Fructose MP	9.93311		Fructose MP	0.44094		Fructose MP	0.0865193		Fructose MP	0.113841
Fructose BP	9.41653		Fructose BP	0.455223		Fructose BP	0.0947651		Fructose BP	0.112783
Ribose	2.11505		Ribose	0.749316		Ribose	0.85762		Ribose	1.37846
Glucose	27.2425		Glucose	0.221732		Glucose	0.330862		Glucose	0.282401
Galactose	21.1713		Galactose	0.323709		Galactose	0.296163		Galactose	0.27667
Sucrose	0.905581		Sucrose	0.587925		Sucrose	0.655245		Sucrose	0.542018
Glc-1,6-AH	3.06042		Glc-1,6-AH	1.13298		Glc-1,6-AH	1.12093		Glc-1,6-AH	0.574202
Raffinose	0.0229423		Raffinose	3.82092		Raffinose	1.32165		Raffinose	0.525209
Galactinol	1.02336		Galactinol	0.652281		Galactinol	2.22358		Galactinol	1.14634
Myo-inositol	1.81387		Myo-inositol	0.820424		Myo-inositol	0.241633		Myo-inositol	0.243032
Myo-inositol-P	4.08436		Myo-inositol-P	0.332357		Myo-inositol-P	0.6666		Myo-inositol-P	1.12484
Glycerol-3-P	0.304407		Glycerol-3-P	1.45894		Glycerol-3-P	1.07081		Glycerol-3-P	1.11077
GPG	0.235241		GPG	1.4141		GPG	1.3371		GPG	0.57281
Glycerol-2-P	0.721403		Glycerol-2-P	1.11039		Glycerol-2-P	1.77179		Glycerol-2-P	1.12812
Hexitol	0.0991393		Hexitol	15.7916		Hexitol	1.11871		Hexitol	1.64176
Benzoate	1.72791		Benzoate	0.480218		Benzoate	1.11405		Benzoate	1.0973
Isocitrate	0.0216393		Isocitrate	1.62404		Isocitrate	2.97944		Isocitrate	0.910788
Lactate	2.1336		Lactate	0.0651766		Lactate	1.9914		Lactate	0.997504
Glycolate	1.66135		Glycolate	0.734756		Glycolate	2.58546		Glycolate	0.82187
Carbonate	1.704		Carbonate	0.783843		Carbonate	1.72722		Carbonate	1.10628
PME	10.4759		PME	0.104746		PME	0.440834		PME	0.69563
phosphorate	1.30505		phosphorate	0.750932		phosphorate	0.71259		phosphorate	0.826028
Threonate	1.13027		Threonate	5.1217		Threonate	0.715994		Threonate	0.824487
Lyxonate	0.727047		Lyxonate	1.19247		Lyxonate	1.28018		Lyxonate	0.955922
Azelaate	0.351914		Azelaate	1.88747		Azelaate	0.851067		Azelaate	0.710149
Citrate	2.74085		Citrate	0.588596		Citrate	0.45481		Citrate	0.439384
Benzoate-DH	0.238086		Benzoate-DH	0.730194		Benzoate-DH	1.26423		Benzoate-DH	0.902881
Gulonate	0.0651395		Gulonate	16.1698		Gulonate	0.83783		Gulonate	2.09323
Gluconate	0.307384		Gluconate	1.45434		Gluconate	1.04634		Gluconate	0.847351
Aconitate	0.417229		Aconitate	1.12064		Aconitate	0.966684		Aconitate	0.533998
Ribonate	0.442904		Ribonate	1.58745		Ribonate	1.46547		Ribonate	1.12601
Glutarate	4.39397		Glutarate	0.0554734		Glutarate	0.484428		Glutarate	0.246665
Tartarate	0.524358		Tartarate	1.31977		Tartarate	1.56927		Tartarate	0.988257
Malate	2.23866		Malate	0.340611		Malate	0.331949		Malate	0.200605
Succinate	1.5683		Succinate	0.341914		Succinate	0.625873		Succinate	0.429602
Fumarate	0.962514		Fumarate	0.47264		Fumarate	0.889152		Fumarate	0.687126
Itaconate	2.86848		Itaconate	12.1938		Itaconate	1.59127		Itaconate	0.567959
Erythronate	0.566011		Erythronate	0.913192		Erythronate	1.04774		Erythronate	0.663468
Nonanoate	1.04162		Nonanoate	0.663068		Nonanoate	1.06489		Nonanoate	1.01542
Ferulate	0.860679		Ferulate	2.0622		Ferulate	1.04174		Ferulate	0.951766
Caffeate	0.0300911		Caffeate	4.29068		Caffeate	1.05877		Caffeate	0.818302
Sinapate	0.909577		Sinapate	2.6811		Sinapate	1.69466		Sinapate	0.549973
mannose	2.49224		mannose	0.649545		mannose	0.761967		mannose	0.654883
Decanoate	1.32675		Decanoate	0.926666		Decanoate	1.08579		Decanoate	1.07929
Hexadecanoate	0.192707		Hexadecanoate	9.38323		Hexadecanoate	1.68517		Hexadecanoate	0.992233
Heptadecanoate	0.850116		Heptadecanoate	3.9621		Heptadecanoate	2.01218		Heptadecanoate	0.886801
Ethanolamine	6.91312		Ethanolamine	0.329146		Ethanolamine	0.540809		Ethanolamine	2.58009
Butyro-1.4-L	1.34963		Butyro-1.4-L	1.03271		Butyro-1.4-L	1.75445		Butyro-1.4-L	0.67386
DEG	2.0196		DEG	0.568808		DEG	1.88445		DEG	0.976451
Putrescine	2.29167		Putrescine	0.790975		Putrescine	0.58634		Putrescine	0.327196
Nicotinate	1.35671		Nicotinate	0.28037		Nicotinate	1.16966		Nicotinate	0.865472
Octadecan	0.29885		Octadecan	5.94073		Octadecan	1.18873		Octadecan	0.95614
Lumichrome	0.83527		Lumichrome	0.641488		Lumichrome	1.1071		Lumichrome	0.973951
Uracil	5.21162		Uracil	0.680787		Uracil	1.3345		Uracil	0.906924
A145998-101	0.482109		A145998-101	5.427		A145998-101	1.67798		A145998-101	0.959927
A203010-101	0.66624		A203010-101	1.52014		A203010-101	1.34957		A203010-101	0.726526
A237001-101	0.3475		A237001-101	1.57657		A237001-101	1.18237		A237001-101	0.949831
									SH	0.252303
									Ferulate	0.583258
									SM	0.956029
									Phe [Fr1]	0.598506
									Phe [Fr2]	0.697931
									Tyr [Fr]	0.705483
									[Trp-NH3]+	0.460214
									Trp [Fr1]	0.572079
									Trp [Fr2]	0.496974
									SG	0
									PH	1.645
									POG	1.05432
									MG	0.787902
									AP	1.0969
									KH	2.25726
									KOROG	0.993391
									KORGOR	0.89579
									AOG	1.92221
									AHC	1.05937
									QGR	1.31843
									QOROG	1.08749
									QORGOR	0.814763
									Q [Fr]	1.0969
									MOR	1.13995
									OMD	0.933994
									Rutin	1.11694
									IHR	0.948402
									TMO	1.93001
									FQ	0.591
									DAH	1.25546
									VH	1.02842
